# Supplementary material for: The Human Skin Volatolome: A Systematic Review of Untargeted Mass Spectrometry Analysis
Source: Metabolites. 2022 Sep 1;12(9):824. doi: 10.3390/metabo12090824 (PMC9504915; doi:10.3390/metabo12090824)
Supplement: Supplementary file 1 [file metabolites-12-00824-s001.zip]

Archive with 1 entries (1 files):
- metabolites-1860179-supplementary.pdf
